# Supplementary material for: Topology-guided polar ordering of collective cell migration
Source: Sci Adv. 2024 Apr 17;10(16):eadk4825. doi: 10.1126/sciadv.adk4825 (PMC11023523; doi:10.1126/sciadv.adk4825)
Supplement: Supplementary file 3 — Movies S1 to S17 [file sciadv.adk4825_movies_s1_to_s17.zip]

Archive with 17 entries (17 files):
- adk4825_movie_s1.avi
- adk4825_movie_s10.avi
- adk4825_movie_s11.avi
- adk4825_movie_s12.avi
- adk4825_movie_s13.avi
- adk4825_movie_s14.avi
- adk4825_movie_s15.avi
- adk4825_movie_s16.avi
- adk4825_movie_s17.avi
- adk4825_movie_s2.avi
- adk4825_movie_s3.avi
- adk4825_movie_s4.avi
- adk4825_movie_s5.avi
- adk4825_movie_s6.avi
- adk4825_movie_s7.avi
- adk4825_movie_s8.mp4
- adk4825_movie_s9.avi
